# Supplementary material for: Microorganisms in Whole Botanical Fermented Foods Survive Processing and Simulated Digestion to Affect Gut Microbiota Composition
Source: Front Microbiol. 2021 Dec 7;12:759708. doi: 10.3389/fmicb.2021.759708 (PMC8757042; doi:10.3389/fmicb.2021.759708)
Supplement: Supplementary file 1 [file Data_Sheet_1.XLSX]

## Sheet: Sauerkraut LAB count- Storage
Treatment A (0.6% salt)							Time (days)
Time				Average Count of LAB (log CFU/mL)	SD		0	0
Day 0	3.505	3.69	3.613	3.60267	0.0929319		1	1
Day 1	5.643	5.544	6.167	5.78467	0.33479		3	3
Day 3	6.161	6.114	6.236	6.17033	0.0615332		7	7
Day 7	7.69	7.748	7.58	7.67267	0.0853307		13	13
Storage 1 (6d)	8.127	8.167	8.179	8.15767	0.0272274		19	19
Storage 2 (12d)	7.886	7.914	7.839	7.87967	0.037899		34	34
Storage 3 (27d)	7.672	8.1	7.833	7.86833	0.216177		47	47
Storage 4 (40d)	7.293	7.288	7.312	7.29767	0.0126623		58	64
Storage 5 (88 d)	6.13	6.212	6.076	6.13933	0.0684787
Treatment B (1.5% salt)
Time				Count of LAB (log CFU/mL)	SD
Day 0	3.447	3.591	3.415	3.48433	0.0937514
Day 1	5.799	5.898	5.973	5.89	0.0872754
Day 3	6.462	6.613	6.568	6.54767	0.0775263
Day 7	7.423	7.292	7.438	7.38433	0.080314
Storage 1 (6d)	8.566	7.944	8.255	8.255	0.311
Storage 2 (12d)	7.602	7.69	7.643	7.645	0.0440341
Storage 3 (27d)	7.898	7.69	7.633	7.74033	0.139486
Storage 4 (40d)	7.045	6.908	7.35	7.101	0.226259
Storage 5 (88d)	5.613	5.491	5.591	5.565	0.0650231
Treatment C (0.6% salt + starter culture)
Time				Count of LAB (log CFU/mL)		SD
0	5.447	5.462	5.58	5.49633	5.49633	0.0728446		Significance analysis
1	8.262	8.316	8.21	8.26267	8.26267	0.0530031		DAYs	0	1	3	7	13	19	34	47	95
3	8.875	8.94	8.716	8.84367	8.84367	0.11524		Ta	a	a	a	a	a	a	a	a	a
Day 7	7.471	7.253	7.391	7.37167	7.37167	0.110278		Tb	a	a	b	b	a	a	a	a	b
Storage 1 (6d)	8.456	8.695	8.241	8.464	8.464	0.227106		Tc	b	b	c	b	a	a	b	b	c
Storage 2 (12d)	7.531	7.903	7.568	7.66733	7.66733	0.20493
Storage 3 (27d)	7.09	7.161	6.892	7.04767	7.04767	0.139407
Storage 4 (40d)	6.449	6.283	6.26	6.33067	6.33067	0.103123
Storage 5 (88d)	--------	--------	--------	Not detected	0	0
	Ta	Tb	Tc
0	3.603	3.484	5.496
1	5.785	5.89	8.263
3	6.17	6.548	8.844
7	7.673	7.384	7.372
13	8.158	8.255	8.464
19	7.88	7.645	7.667
34	7.868	7.74	7.048
47	7.298	7.101	6.331
95	6.139	5.565	0

## Sheet: Sauerkraut yeast count- Storage
	Treatment A (0.6% salt)			Average count (CFU/mL)	SD
Day 0	5.58	5.623	5.663	5.622	0.041509
Day 1	5.681	5.813	5.942	5.812	0.130503
Day 3	Not Detected			ND
	Treatment B (1.5% salt)
Day 0	5.633	5.716	5.491	5.61333	0.113782
Day 1	6.225	6.104	6.1	6.143	0.0710422
Day 3	Not Detected			ND
	Treatment C (0.6% salt + starter)
Day 0	4.826	4.881	4.851	4.85267	0.0275379
Day 1	5.556	5.623	5.431	5.53667	0.0974491
Day 3	Not Detected			ND
	0.6% salt	1.5% salt	0.6% salt + starter
0	5.622±0.042	5.613±0.114	4.853±0.028
1	5.812±0.130	6.143±0.071	5.537±0.097
3	ND	ND	ND

## Sheet: Sauerkraut pH
	Treatment a (0.6 % salt)
	Time	pH			Average	SD
	Day 0	5.927	5.931	6.05	5.96933	0.069888
	Day 1	5.601	5.888	5.603	5.69733	0.165125
	Day 3	3.765	3.701	3.769	3.745	0.0381576
	Day 7	3.565	3.528	3.578	3.557	0.0259422
	Day 13	3.836	3.595	3.649	3.69333	0.126469
	Day 19	3.7	3.532	3.647	3.62633	0.0858856
	Day 34	3.725	3.482	3.577	3.59467	0.12246							0	1	3	7	13	19	34	47	95
	Day 47	3.78	3.465	3.563	3.60267	0.161203						0.6% salt	5.97	5.7	3.75	3.56	3.69	3.63	3.59	3.6	3.54
	Day 95	3.679	3.448	3.501	3.54267	0.121006						1.5% salt	5.65	4.47	3.82	3.59	3.69	3.61	3.58	3.56	3.49
												0.6% + starter	5.85	3.85	3.54	3.39	3.4	3.37	3.37	3.36	3.36
	Treatment b (1.5 % salt)
	Time	pH			Average	SD
	Day 0	5.598	5.685	5.653	5.64533	0.0440038
	Day 1	4.559	4.461	4.39	4.47	0.0848587
	Day 3	3.833	3.778	3.85	3.82033	0.0376342
	Day 7	3.436	3.656	3.676	3.58933	0.133167
	Day 13	3.687	3.649	3.723	3.68633	0.0370045			Significance analysis
	Day 19	3.57	3.611	3.657	3.61267	0.0435239			DAYs	0	1	3	13	19	34	47	95
	Day 34	3.558	3.571	3.597	3.57533	0.0198578			Ta	a	a	a	a	a	a	a	a
	Day 47	3.567	3.541	3.571	3.55967	0.0162891			Tb	b	b	a	a	a	a	a	ab
	Day 95	3.474	3.47	3.539	3.49433	0.0387341			Tc	c	c	b	b	b	b	b	b
	Treatment c (0.6 % salt + starter culture)
	Time	pH			Average	SD
	Day 0	5.814	5.832	5.895	5.847	0.0425323
	Day 1	3.848	3.868	3.822	3.846	0.0230651
	Day 3	3.559	3.569	3.495	3.541	0.0401497
	Day 7	3.421	3.419	3.316	3.38533	0.0600528
	Day 13	3.446	3.446	3.293	3.395	0.0883346
	Day 19	3.347	3.418	3.336	3.367	0.0445084
	Day 34	3.373	3.42	3.319	3.37067	0.0505404
	Day 47	3.364	3.409	3.317	3.36333	0.0460036
	Day 95	3.368	3.398	3.307	3.35767	0.0463717

## Sheet: Sauerkraut lactic acid
	Blank		Standard			Treatment a (0.6 % salt)						Treatment b (1.5 % salt)						Treatment c (0.6 % salt + starter)
					Sa 1		Sa 2		Sa 3		Sb 1		Sb 2		Sb 3		Sc 1		Sc 2		Sc 3
	A1	A2	A1	A2	A1	A2	A1	A2	A1	A2	A1	A2	A1	A2	A1	A2	A1	A2	A1	A2	A1	A2
Day 0	0.478	0.4289	0.3769	0.605	0.4116	0.4101	0.3574	0.373	0.5259	0.4812	0.3975	0.3687	0.431	0.3879	0.4764	0.4627	0.3735	0.377	0.4099	0.4086	0.2985	0.3206
Day 1	0.4606	0.4091	0.3597	0.4546	0.3946	0.3948	0.3756	0.3659	0.4812	0.5188	0.4048	0.4223	0.3971	0.3618	0.3806	0.4152	0.397	0.5405	0.368	0.53	0.4704	0.6659
Day 3	0.4135	0.3695	0.4381	0.4547	0.381	1.1816	0.3881	0.9003	0.5547	1.018	0.2948	0.8822	0.3347	1.0999	0.4082	0.9471	0.3963	0.9764	0.3687	0.8876	0.3613	0.8592
Day 7	0.3878	0.3583	0.3494	0.5814	0.3908	1.0145	0.3984	1.0994	0.4112	1.0527	0.4257	1.3383	0.342	1.2753	0.3555	0.6511	0.3836	1.525	0.3702	1.777	0.3945	1.7748
Day 13	0.3997	0.3506	0.4134	0.5182	0.4651	1.0702	0.3972	1.4472	0.3415	1.2564	0.4521	1.3322	0.3742	1.1547	0.4484	1.2007	0.4827	1.9255	0.4473	1.7622	0.4006	1.7143
Day 19	0.3594	0.35	0.4613	0.5751	0.4342	0.9625	0.4213	1.2956	0.3603	1.4924	0.4638	1.2113	0.4533	1.2231	0.4048	1.096	0.3691	1.6082	0.4648	2.0594	0.4521	2.1837
Day 34	0.3221	0.3235	0.3834	0.3692	0.4671	1.432	0.4136	1.5301	0.3674	1.0307	0.4156	1.5153	0.4298	1.1122	0.5241	1.213	0.4682	2.0885	0.4621	1.9948	0.505	2.0697
Day 47	0.4214	0.3839	0.3929	0.5511	0.497	1.2086	0.3556	1.4256	0.3218	1.4577	0.3596	1.8954	0.4029	1.523	0.4772	1.2344	0.5316	1.8731	0.4408	1.9842	0.4108	1.8205
Day 95	0.4638	0.3905	0.392	0.5818	0.5434	1.3833	0.4285	1.9801	0.4348	1.8307	0.4913	2.0799	0.4095	1.8233	0.3791	1.286	0.4203	2.2513	0.4196	1.8124	0.3804	1.778
Difference (A2-A1)	Blank		Standard		Sa 1		Sa 2		Sa 3		Sb 1		Sb 2		Sb 3		Sc 1		Sc 2		Sc 3
Day 0	-0.0491		0.2281		-0.0015		0.0156		-0.0447		-0.0288		-0.0431		-0.0137		0.0035		-0.0013		0.0221
Day 1	-0.0515		0.0949		0.0002		-0.0097		0.0376		0.0175		-0.0353		0.0346		0.1435		0.162		0.1955
Day 3	-0.044		0.0166		0.8006		0.5122		0.4633		0.5874		0.7652		0.5389		0.5801		0.5189		0.4979
Day 7	-0.0295		0.232		0.6237		0.701		0.6415		0.9126		0.9333		0.2956		1.1414		1.4068		1.3803
Day 13	-0.0491		0.1048		0.6051		1.05		0.9149		0.8801		0.7805		0.7523		1.4428		1.3149		1.3137
Day 19	-0.0094		0.1138		0.5283		0.8743		1.1321		0.7475		0.7698		0.6912		1.2391		1.5946		1.7316
Day 34	0.0014		-0.0142		0.9649		1.1165		0.6633		1.0997		0.6824		0.6889		1.6203		1.5327		1.5647
Day 47	-0.0375		0.1582		0.7116		1.07		1.1359		1.5358		1.1201		0.7572		1.3415		1.5434		1.4097
Day 95	-0.0733		0.1898		0.8399		1.5516		1.3959		1.5886		1.4138		0.9069		1.831		1.3928		1.3976
ΔA (S-Blank)	Blank		Standard		Sa 1		Sa 2		Sa 3		Sb 1		Sb 2		Sb 3		Sc 1		Sc 2		Sc 3
Day 0			0.2772		0.0476		0.0647		0.0044		0.0203		0.006		0.0354		0.0526		0.0478		0.0712
Day 1			0.1464		0.0517		0.0418		0.0891		0.069		0.0162		0.0861		0.195		0.2135		0.247
Day 3			0.0606		0.8446		0.5562		0.5073		0.6314		0.8092		0.5829		0.6241		0.5629		0.5419
Day 7			0.2615		0.6532		0.7305		0.671		0.9421		0.9628		0.3251		1.1709		1.4363		1.4098
Day 13			0.1539		0.6542		1.0991		0.964		0.9292		0.8296		0.8014		1.4919		1.364		1.3628
Day 19			0.1232		0.5377		0.8837		1.1415		0.7569		0.7792		0.7006		1.2485		1.604		1.741
Day 34			-0.0156		0.9635		1.1151		0.6619		1.0983		0.681		0.6875		1.6189		1.5313		1.5633
Day 47			0.1957		0.7491		1.1075		1.1734		1.5733		1.1576		0.7947		1.379		1.5809		1.4472
Day 95			0.2631		0.9132		1.6249		1.4692		1.6619		1.4871		0.9802		1.9043		1.4661		1.4709
Average			0.162889
Concentration (g/L)					Sa 1		Sa 2		Sa 3		Sb 1		Sb 2		Sb 3		Sc 1		Sc 2		Sc 3
Day 0					0.0438037		0.0595399		0.00404908		0.018681		0.00552147		0.0325767		0.0484049		0.0439877		0.0655215
Day 1					0.0475767		0.0384663		0.0819939		0.0634969		0.014908		0.0792331		0.179448		0.196472		0.227301
Day 3					0.777239		0.51184		0.46684		0.581043		0.744663		0.536411		0.574325		0.518006		0.498681
Day 7					0.601104		0.672239		0.617485		0.866963		0.886012		0.299172		1.07752		1.32175		1.29736
Day 13					0.602025		1.01144		0.887117		0.855092		0.763436		0.737485		1.37291		1.25521		1.25411
Day 19					0.494816		0.813221		1.05046		0.696534		0.717055		0.644724		1.14893		1.47607		1.60215
Day 34					0.886656		1.02617		0.60911		1.01071		0.626687		0.632669		1.48979		1.40917		1.43862
Day 47					0.689356		1.01917		1.07982		1.44782		1.06528		0.731319		1.26902		1.45482		1.33178
Day 95					0.840368		1.49531		1.35202		1.52936		1.3685		0.902025		1.75242		1.34917		1.35359
Final concentration (mg/g)	Sa 1		Sa 2		Sa 3		Sb 1		Sb 2		Sb 3		Sc 1		Sc 2		Sc 3
Day 0	0.0876074		0.11908		0.00809816		0.037362		0.0110429		0.0651534		0.0968098		0.0879755		0.131043
Day 1	0.0951534		0.0769325		0.163988		0.126994		0.029816		0.158466		0.358896		0.392945		0.454601
Day 3	1.55448		1.02368		0.933681		1.16209		1.48933		1.07282		1.14865		1.03601		0.997362
Day 7	1.20221		1.34448		1.23497		1.73393		1.77202		0.598344		2.15503		2.6435		2.59472
Day 13	1.20405		2.02288		1.77423		1.71018		1.52687		1.47497		2.74583		2.51043		2.50822
Day 19	0.989632		1.62644		2.10092		1.39307		1.43411		1.28945		2.29785		2.95215		3.20429
Day 34	1.77331		2.05233		1.21822		2.02141		1.25337		1.26534		2.97957		2.81834		2.87724
Day 47	1.37871		2.03834		2.15963		2.89564		2.13055		1.46264		2.53804		2.90963		2.66356
Day 95	1.68074		2.99061		2.70405		3.05871		2.73699		1.80405		3.50485		2.69834		2.70718
Average concentration (mg/g)	A treatment		B treatment		C treatment
Day 0	0.0715951		0.0378528		0.105276
Day 1	0.112025		0.105092		0.402147
Day 3	1.17061		1.24141		1.06067
Day 7	1.26055		1.3681		2.46442
Day 13	1.66706		1.57067		2.58816							Significance analysis
Day 19	1.57233		1.37221		2.8181							DAYs	0	1	3	7	13	19	34	47	95
Day 34	1.68129		1.51337		2.89172							Ta	a	a	a	a	a	a	a	a	a
Day 47	1.8589		2.16294		2.70374							Tb	a	a	a	a	a	a	a	a	a
Day 95	2.45847		2.53325		2.97012							Tc	a	b	a	b	b	b	b	a	a
Average concentration (mg/g)	A	B	C	SD	A	B	C
Day 0	0.0715951	0.0378528	0.105276		0.0571972	0.0270586	0.0227478
Day 1	0.112025	0.105092	0.402147		0.0459144	0.0670634	0.0485119				0	1	3	7	13	19	34	47	95
Day 3	1.17061	1.24141	1.06067		0.335469	0.21929	0.0786017			0.6% salt	0.072	0.112	1.171	1.261	1.667	1.572	1.681	1.859	2.458
Day 7	1.26055	1.3681	2.46442		0.0745053	0.666899	0.269044			1.5% salt	0.038	0.105	1.241	1.368	1.571	1.372	1.513	2.163	2.533
Day 13	1.66706	1.57067	2.58816		0.419807	0.123574	0.13655			0.6% salt + starter	0.105	0.402	1.061	2.464	2.588	2.818	2.892	2.704	2.97
Day 19	1.57233	1.37221	2.8181		0.557617	0.0745529	0.467853
Day 34	1.68129	1.51337	2.89172		0.424602	0.440013	0.0815828
Day 47	1.8589	2.16294	2.70374		0.42025	0.717052	0.189029
Day 95	2.45847	2.53325	2.97012		0.688606	0.651673	0.463106

## Sheet: Sauerkraut acetic acid
Instruction of the enzymatic kits
https://d.docs.live.net/b897c5169c5391b4/Documents/Project/method/K-ACETRM_DATA.pdf
	Blank		Standard			A treatment						B treatment						C treatment
					Sa 1		Sa 2		Sa 3		Sb 1		Sb 2		Sb 3		Sc 1		Sc 2		Sc 3
	A1	A2	A1	A2	A1	A2	A1	A2	A1	A2	A1	A2	A1	A2	A1	A2	A1	A2	A1	A2	A1	A2
Day 0	2.1759	2.1688	1.9175	1.9033	2.1825	2.1106	2.1319	2.0691	1.9968	1.9281	2.0287	1.975	1.8679	1.7974	1.9232	1.8586	1.9303	1.8798	1.9503	1.8994	2.1005	2.0457
Day 1	2.1201	2.1131	1.8291	1.7612	1.8819	1.7076	2.0152	1.9	2.1014	1.9804	1.9481	1.8104	1.8865	1.768	1.9785	1.8387	2.2113	2.0841	2.1786	1.9598	2.1612	2.006
Day 3	2.1165	2.0674	1.9452	1.8094	2.1927	2.0564	2.0811	1.937	2.1128	1.9436	1.9337	1.7819	1.7073	1.5635	1.7715	1.6598	2.1742	1.9708	2.3231	2.1041	1.9694	1.8077
Day 7	1.9969	1.8936	1.9616	1.8168	2.3864	2.152	2.274	2.0618	2.0518	1.7755	2.0237	1.8609	1.8419	1.6895	1.964	1.7948	1.9898	1.7434	2.2988	2.1731	2.039	1.7917
Day 13	2.1157	1.9624	2.0921	1.9561	1.949	1.6647	1.9745	1.7251	1.8622	1.6403	1.9055	1.6627	1.7891	1.5211	2.1683	2.0052	2.1057	1.881	1.954	1.7914	1.8269	1.5758
Day 19	1.9435	1.921	1.9961	1.974	1.6673	1.3714	1.9355	1.6631	1.9617	1.7094	1.9151	1.6587	1.7279	1.4694	1.9199	1.5985	2.211	2.0162	1.8822	1.6917	1.9094	1.7258
Day 34	1.987	1.9127	2.0376	1.8771	1.7356	1.4803	1.7202	1.519	2.0511	1.7454	1.892	1.642	1.8272	1.5656	1.9048	1.605	1.9787	1.8145	1.8566	1.6607	1.7864	1.4713
Day 47	1.9954	1.9852	2.0891	1.9966	1.8878	1.5506	1.7726	1.4685	2.1054	1.7777	1.9948	1.6854	2.039	1.7909	1.8852	1.6239	2.1606	2.0571	1.9732	1.7822	2.0339	1.8807
Day 95	2.114	2.101	1.9672	1.9241	1.7689	1.3931	1.8413	1.4786	2.051	1.698	2.0163	1.6917	2.055	1.7477	1.8847	1.5546	2.102	2.0178	1.9942	1.8635	1.8167	1.7112
Difference (A1-A2)	Blank		Standard		Sa 1		Sa 2		Sa 3		Sb 1		Sb 2		Sb 3		Sc 1		Sc 2		Sc 3
Day 0	0.0071		0.0142		0.0719		0.0628		0.0687		0.0537		0.0705		0.0646		0.0505		0.0509		0.0548
Day 1	0.007		0.0679		0.1743		0.1152		0.121		0.1377		0.1185		0.1398		0.1272		0.2188		0.1552
Day 3	0.0491		0.1358		0.1363		0.1441		0.1692		0.1518		0.1438		0.1117		0.2034		0.219		0.1617
Day 7	0.1033		0.1448		0.2344		0.2122		0.2763		0.1628		0.1524		0.1692		0.2464		0.1257		0.2473
Day 13	0.1533		0.136		0.2843		0.2494		0.2219		0.2428		0.268		0.1631		0.2247		0.1626		0.2511
Day 19	0.0225		0.0221		0.2959		0.2724		0.2523		0.2564		0.2585		0.3214		0.1948		0.1905		0.1836
Day 34	0.0743		0.1605		0.2553		0.2012		0.3057		0.25		0.2616		0.2998		0.1642		0.1959		0.3151
Day 47	0.0102		0.0925		0.3372		0.3041		0.3277		0.3094		0.2481		0.2613		0.1035		0.191		0.1532
Day 95	0.013		0.0431		0.3758		0.3627		0.353		0.3246		0.3073		0.3301		0.0842		0.1307		0.1055
Average	0.0488667		0.0907667
ΔA(S-Blank)	Blank		Standard		Sa 1		Sa 2		Sa 3		Sb 1		Sb 2		Sb 3		Sc 1		Sc 2		Sc 3
Day 0			0.0419		0.0229		0.0138		0.0197		0.0047		0.0215		0.0156		0.0015		0.0019		0.0058
Day 1					0.1253		0.0662		0.072		0.0887		0.0695		0.0908		0.0782		0.1698		0.1062
Day 3					0.0873		0.0951		0.1202		0.1028		0.0948		0.0627		0.1544		0.17		0.1127
Day 7					0.1854		0.1632		0.2273		0.1138		0.1034		0.1202		0.1974		0.0767		0.1983
Day 13					0.2353		0.2004		0.1729		0.1938		0.219		0.1141		0.1757		0.1136		0.2021
Day 19					0.2469		0.2234		0.2033		0.2074		0.2095		0.2724		0.1458		0.1415		0.1346
Day 34					0.2063		0.1522		0.2567		0.201		0.2126		0.2508		0.1152		0.1469		0.2661
Day 47					0.2882		0.2551		0.2787		0.2604		0.1991		0.2123		0.0545		0.142		0.1042
Day 95					0.3268		0.3137		0.304		0.2756		0.2583		0.2811		0.0352		0.0817		0.0565
Concentration(g/L)					Sa 1		Sa 2		Sa 3		Sb 1		Sb 2		Sb 3		Sc 1		Sc 2		Sc 3
Day 0					0.0673529		0.0405882		0.0579412		0.0138235		0.0632353		0.0458824		0.00441176		0.00558824		0.0170588
Day 1					0.368529		0.194706		0.211765		0.260882		0.204412		0.267059		0.23		0.499412		0.312353
Day 3					0.256765		0.279706		0.353529		0.302353		0.278824		0.184412		0.454118		0.5		0.331471
Day 7					0.545294		0.48		0.668529		0.334706		0.304118		0.353529		0.580588		0.225588		0.583235
Day 13					0.692059		0.589412		0.508529		0.57		0.644118		0.335588		0.516765		0.334118		0.594412
Day 19					0.726176		0.657059		0.597941		0.61		0.616176		0.801176		0.428824		0.416176		0.395882
Day 34					0.606765		0.447647		0.755		0.591176		0.625294		0.737647		0.338824		0.432059		0.782647
Day 47					0.847647		0.750294		0.819706		0.765882		0.585588		0.624412		0.160294		0.417647		0.306471
Day 95					0.961176		0.922647		0.894118		0.810588		0.759706		0.826765		0.103529		0.240294		0.166176
Final concentration (mg/g)	Sa 1		Sa 2		Sa 3		Sb 1		Sb 2		Sb 3		Sc 1		Sc 2		Sc 3
Day 0	0.134706		0.0811765		0.115882		0.0276471		0.126471		0.0917647		0.00882353		0.0111765		0.0341176
Day 1	0.737059		0.389412		0.423529		0.521765		0.408824		0.534118		0.46		0.998824		0.624706
Day 3	0.513529		0.559412		0.707059		0.604706		0.557647		0.368824		0.908235		1		0.662941
Day 7	1.09059		0.96		1.33706		0.669412		0.608235		0.707059		1.16118		0.451176		1.16647
Day 13	1.38412		1.17882		1.01706		1.14		1.28824		0.671176		1.03353		0.668235		1.18882
Day 19	1.45235		1.31412		1.19588		1.22		1.23235		1.60235		0.857647		0.832353		0.791765
Day 34	1.21353		0.895294		1.51		1.18235		1.25059		1.47529		0.677647		0.864118		1.56529
Day 47	1.69529		1.50059		1.63941		1.53176		1.17118		1.24882		0.320588		0.835294		0.612941
Day 95	1.92235		1.84529		1.78824		1.62118		1.51941		1.65353		0.207059		0.480588		0.332353
Average concentration (mg/g)	A treatment		B treatment		C treatment			SD					0.6% salt	1.5% salt	0.6% salt + starter
Day 0	0.110588		0.0819608		0.0180392			0.0271546	0.0501359	0.0139739		0	0.110588	0.0819608	0.0180392
Day 1	0.516667		0.488235		0.69451			0.191626	0.0690494	0.276111		1	0.516667	0.488235	0.69451
Day 3	0.593333		0.510392		0.857059			0.101126	0.124839	0.17426		3	0.593333	0.510392	0.857059
Day 7	1.12922		0.661569		0.926275			0.191474	0.0498764	0.411455		7	1.12922	0.661569	0.926275
Day 13	1.19333		1.03314		0.963529			0.183959	0.32211	0.26726		13	1.19333	1.03314	0.963529
Day 19	1.32078		1.35157		0.827255			0.128365	0.217273	0.0332357		19	1.32078	1.35157	0.827255
Day 34	1.20627		1.30275		1.03569			0.307417	0.153277	0.468034		34	1.20627	1.30275	1.03569
Day 47	1.61176		1.31725		0.589608			0.100254	0.189784	0.258145		47	1.61176	1.31725	0.589608
Day 95	1.85196		1.59804		0.34			0.0673069	0.0699885	0.136925		95	1.85196	1.59804	0.34
			Significance analysis
			DAYs	0	1	3	7	13	19	34	47	95
			Ta	a	a	ab	a	a	a	a	a	a
			Tb	ab	a	a	a	a	a	a	a	b
			Tc	b	a	b	a	a	b	a	b	c

## Sheet: Sauerkraut ascorbic acid
		A 1							A 2
Abs		Blank	Sample 1	Blank	Sample 2	Blank	Sample 3		Blank	Sample 1	Blank	Sample 2	Blank	Sample 3		Blank	0.0459	0.0441	0.0506	0.0408	0.0413		0.1296	0.1129	0.1168	0.1192	0.1154
Day0	TA	0.0445	0.0463	0.0441	0.0449	0.045	0.0436		0.116	0.2062	0.1113	0.2208	0.1299	0.2169		Standard	0.046	0.0443	0.0447	0.0445	0.05		0.2629	0.2562	0.2141	0.2296	0.2275
	TB	0.0445	0.0432	0.0444	0.0465	0.0436	0.0426		0.112	0.2097	0.106	0.2109	0.1111	0.2159
	TC	0.0477	0.0441	0.0443	0.0425	0.0426	0.0372		0.1155	0.1993	0.1076	0.2074	0.1068	0.2228		A2-A1	0.0837	0.0688	0.0662	0.0784	0.0741
Day1	TA	0.0469	0.0458	0.0446	0.0427	0.0447	0.0503		0.1177	0.2048	0.1203	0.2038	0.1182	0.1924			0.2169	0.2119	0.1694	0.1851	0.1775
	TB	0.0476	0.0429	0.0469	0.0487	0.0441	0.0423		0.1054	0.1866	0.1065	0.1893	0.1058	0.1918									Average
	TC	0.0438	0.0444	0.0427	0.0423	0.0437	0.043		0.1111	0.1972	0.108	0.2005	0.1052	0.1909		Blank - Standard	0.1332	0.1431	0.1032	0.1067	0.1034		0.11792
Day3	TA	0.0429	0.0427	0.0439	0.0468	0.0443	0.0455		0.1173	0.1987	0.1079	0.1878	0.1076	0.1862
	TB	0.047	0.0468	0.0454	0.0439	0.045	0.0439		0.1211	0.1952	0.1098	0.192	0.1068	0.1864
	TC	0.0449	0.0437	0.0428	0.0439	0.042	0.0423		0.1238	0.1997	0.1082	0.1921	0.1101	0.1912
Day7	TA	0.0483	0.0467	0.0441	0.0426	0.0486	0.0416		0.1128	0.1863	0.105	0.1791	0.1111	0.1851
	TB	0.0485	0.045	0.0443	0.0434	0.0444	0.0433		0.1038	0.1875	0.1113	0.1904	0.1119	0.1838
	TC	0.0512	0.0489	0.0423	0.0436	0.0445	0.0416		0.1116	0.1832	0.116	0.1839	0.1178	0.1872
Storage 1	TA	0.0476	0.0461	0.0443	0.0569	0.0454	0.0483		0.1045	0.189	0.1239	0.1919	0.1286	0.1849
	TB	0.0447	0.0455	0.0449	0.0545	0.0429	0.044		0.1152	0.175	0.1058	0.1851	0.1135	0.1841
	TC	0.0455	0.0517	0.0454	0.0475	0.0438	0.0451		0.1846	0.2633	0.1509	0.2161	0.1465	0.2137
Storage 2	TA	0.0439	0.0449	0.0496	0.0464	0.0433	0.0446		0.1484	0.2054	0.1452	0.1983	0.1499	0.2035
	TB	0.0463	0.0579	0.0435	0.045	0.0447	0.0444		0.1333	0.1979	0.1318	0.1934	0.1237	0.1809
	TC	0.0433	0.0482	0.0447	0.0458	0.0457	0.0466		0.1268	0.1839	0.1267	0.195	0.1245	0.1788
Storage 3	TA	0.0475	0.0446	0.0455	0.0458	0.0436	0.042		0.1558	0.1964	0.1508	0.217	0.1421	0.1977
	TB	0.0577	0.0556	0.044	0.0431	0.0442	0.0424		0.1625	0.1942	0.1462	0.1879	0.1382	0.2043
	TC	0.049	0.0491	0.0457	0.0452	0.0452	0.0479		0.1587	0.2029	0.1493	0.1963	0.1451	0.2081
Storage 4	TA	0.0476	0.0564	0.056	0.0487	0.0489	0.0454		0.131	0.1795	0.1337	0.1861	0.129	0.1877
	TB	0.055	0.0532	0.0478	0.0532	0.0479	0.0446		0.1362	0.1773	0.1251	0.1851	0.1287	0.1782
	TC	0.0476	0.0441	0.0494	0.0494	0.0465	0.0498		0.137	0.1843	0.1343	0.1899	0.1395	0.1894
Storage 5	TA	0.0439	0.044	0.0462	0.044	0.0454	0.0453		0.1396	0.1877	0.1275	0.1738	0.131	0.1786
	TB	0.0522	0.0575	0.0447	0.0472	0.0451	0.0429		0.1431	0.1983	0.0792	0.1356	0.0767	0.1221
	TC	0.0476	0.05	0.0439	0.0441	0.047	0.0456		0.078	0.1133	0.0694	0.1185	0.0729	0.1208
A2-A1									Sample-Blank
		Blank	Sample1	Blank	Sample2	Blank	Sample3			Sample 1	Sample 2	Sample 3
Day0	TA	0.0715	0.1599	0.0672	0.1759	0.0849	0.1733		Day0	0.0884	0.1087	0.0884
	TB	0.0675	0.1665	0.0616	0.1644	0.0675	0.1733			0.099	0.1028	0.1058
	TC	0.0678	0.1552	0.0633	0.1649	0.0642	0.1856			0.0874	0.1016	0.1214
Day1	TA	0.0708	0.159	0.0757	0.1611	0.0735	0.1421		Day1	0.0882	0.0854	0.0686
	TB	0.0578	0.1437	0.0596	0.1406	0.0617	0.1495			0.0859	0.081	0.0878
	TC	0.0673	0.1528	0.0653	0.1582	0.0615	0.1479			0.0855	0.0929	0.0864
Day3	TA	0.0744	0.156	0.064	0.141	0.0633	0.1407		Day3	0.0816	0.077	0.0774
	TB	0.0741	0.1484	0.0644	0.1481	0.0618	0.1425			0.0743	0.0837	0.0807
	TC	0.0789	0.156	0.0654	0.1482	0.0681	0.1489			0.0771	0.0828	0.0808
Day7	TA	0.0645	0.1396	0.0609	0.1365	0.0625	0.1435		Day7	0.0751	0.0756	0.081
	TB	0.0553	0.1425	0.067	0.147	0.0675	0.1405			0.0872	0.08	0.073
	TC	0.0604	0.1343	0.0737	0.1403	0.0733	0.1456			0.0739	0.0666	0.0723
Storage 1	TA	0.0569	0.1429	0.0796	0.135	0.0832	0.1366		Storage 1	0.086	0.0554	0.0534
	TB	0.0705	0.1295	0.0609	0.1306	0.0706	0.1401			0.059	0.0697	0.0695
	TC	0.1391	0.2116	0.1055	0.1686	0.1027	0.1686			0.0725	0.0631	0.0659
Storage 2	TA	0.1045	0.1605	0.0956	0.1519	0.1066	0.1589		Storage 2	0.056	0.0563	0.0523
	TB	0.087	0.14	0.0883	0.1484	0.079	0.1365			0.053	0.0601	0.0575
	TC	0.0835	0.1357	0.082	0.1492	0.0788	0.1322			0.0522	0.0672	0.0534
Storage 3	TA	0.1083	0.1518	0.1053	0.1712	0.0985	0.1557		Storage 3	0.0435	0.0659	0.0572
	TB	0.1048	0.1386	0.1022	0.1448	0.094	0.1619			0.0338	0.0426	0.0679
	TC	0.1097	0.1538	0.1036	0.1511	0.0999	0.1602			0.0441	0.0475	0.0603
Storage 4	TA	0.0834	0.1231	0.0777	0.1374	0.0801	0.1423		Storage 4	0.0397	0.0597	0.0622
	TB	0.0812	0.1241	0.0773	0.1319	0.0808	0.1336			0.0429	0.0546	0.0528
	TC	0.0894	0.1402	0.0849	0.1405	0.093	0.1396			0.0508	0.0556	0.0466
Storage 5	TA	0.0957	0.1437	0.0813	0.1298	0.0856	0.1333		Storage 5	0.048	0.0485	0.0477
	TB	0.0909	0.1408	0.0345	0.0884	0.0316	0.0792			0.0499	0.0539	0.0476
	TC	0.0304	0.0633	0.0255	0.0744	0.0259	0.0752			0.0329	0.0489	0.0493
Concentration (g/L)						Content in sauerkraut (mg/g)								Average	SD
		Sample 1	Sample 2	Sample 3			Sample 1	Sample 2	Sample 3		Average		A treatment					0.6% salt	1.5% salt	0.6% salt + starter
Day0	TA	0.112598	0.138454	0.112598		Day0	0.225195	0.276909	0.225195		0.242433		Day 0	0.242433	0.0298567		0	0.242	0.261199	0.263577
	TB	0.126099	0.130939	0.134761			0.252198	0.261879	0.269521		0.261199		Day 1	0.205665	0.0270047		1	0.205665	0.216279	0.224856
	TC	0.111324	0.129411	0.154631			0.222648	0.258822	0.309261		0.263577		Day 3	0.2004	0.00649144		3	0.2004	0.202693	0.204391
Day1	TA	0.112343	0.108776	0.0873778		Day1	0.224686	0.217553	0.174756		0.205665		Day 7	0.196749	0.00833425		7	0.196749	0.203966	0.1807
	TB	0.109413	0.103172	0.111833			0.218827	0.206344	0.223667		0.216279		Day 13	0.165415	0.0465463		13	0.165415	0.168302	0.171104
	TC	0.108904	0.118329	0.11005			0.217808	0.236659	0.2201		0.224856		Day 19	0.139771	0.00567536		19	0.139771	0.144865	0.146734
Day3	TA	0.103936	0.0980771	0.0985866		Day3	0.207873	0.196154	0.197173		0.2004		Day 34	0.141469	0.0287675		34	0.141469	0.122533	0.128986
	TB	0.0946381	0.106611	0.10279			0.189276	0.213222	0.20558		0.202693		Day 47	0.137223	0.0314158		47	0.137223	0.127628	0.12992
	TC	0.0982045	0.105465	0.102917			0.196409	0.210929	0.205835		0.204391		Day 95	0.122448	0.00102954		95	0.122448	0.128562	0.111324
Day7	TA	0.095657	0.0962939	0.103172		Day7	0.191314	0.192588	0.206344		0.196749
	TB	0.111069	0.101898	0.0929822			0.222138	0.203797	0.185964		0.203966		B treatment
	TC	0.0941286	0.0848303	0.0920906			0.188257	0.169661	0.184181		0.1807		Day 0	0.261199	0.00868131
Day13	TA	0.109541	0.0705646	0.0680171		Storage 1	0.219081	0.141129	0.136034		0.165415		Day 1	0.216279	0.00893791
	TB	0.07515	0.0887789	0.0885242			0.1503	0.177558	0.177048		0.168302		Day 3	0.202693	0.0122313
	TC	0.0923453	0.0803723	0.0839387			0.184691	0.160745	0.167877		0.171104		Day 7	0.203966	0.0180875
Day19	TA	0.0713288	0.0717109	0.066616		Storage 2	0.142658	0.143422	0.133232		0.139771		Day 13	0.168302	0.0155923
	TB	0.0675076	0.0765511	0.0732394			0.135015	0.153102	0.146479		0.144865		Day 19	0.144865	0.00915078
	TC	0.0664886	0.0855946	0.0680171			0.132977	0.171189	0.136034		0.146734		Day 34	0.122533	0.0450972
Day34	TA	0.0554072	0.0839387	0.0728573		Storage 3	0.110814	0.167877	0.145715		0.141469		Day 47	0.127628	0.016049
	TB	0.043052	0.0542608	0.0864862			0.0861041	0.108522	0.172972		0.122533		Day 95	0.128562	0.00812129
	TC	0.0561714	0.0605021	0.0768058			0.112343	0.121004	0.153612		0.128986
Day47	TA	0.050567	0.0760416	0.0792259		Storage 4	0.101134	0.152083	0.158452		0.137223		C treatment
	TB	0.054643	0.0695456	0.0672529			0.109286	0.139091	0.134506		0.127628		Day 0	0.263577	0.0435021
	TC	0.0647054	0.0708193	0.0593558			0.129411	0.141639	0.118712		0.12992		Day 1	0.224856	0.010286
Day95	TA	0.061139	0.0617758	0.0607569		Storage 5	0.122278	0.123552	0.121514		0.122448		Day 3	0.204391	0.0073671
	TB	0.0635591	0.068654	0.0606295			0.127118	0.137308	0.121259		0.128562		Day 7	0.1807	0.00977485
	TC	0.0419057	0.0622853	0.0627948			0.0838114	0.124571	0.12559		0.111324		Day 13	0.171104	0.0122948
													Day 19	0.146734	0.0212342
													Day 34	0.128986	0.0217615
													Day 47	0.12992	0.011472
													Day 95	0.111324	0.023832
		Significance analysis
		DAYs	0	1	3	7	13	19	34	47	95
		Ta	a	a	a	a	a	a	a	a	a
		Tb	a	a	a	a	a	a	a	a	a
		Tc	a	a	a	a	a	a	a	a	a

## Sheet: Sauerkraut ethanol
	https://d.docs.live.net/b897c5169c5391b4/Documents/Project/method/K-ETOH_DATA.pdf
	Blank		Standard			A treatment						B treatment						C treatment
					Sa 1		Sa 2		Sa 3		Sb 1		Sb 2		Sb 3		Sc 1		Sc 2		Sc 3
	A1	A2	A1	A2	A1	A2	A1	A2	A1	A2	A1	A2	A1	A2	A1	A2	A1	A2	A1	A2	A1	A2
Day 0	0.3896	0.4372	0.3031	0.3929	0.3633	0.4302	0.3036	0.3721	0.3195	0.3783	0.4294	0.4918	0.4638	0.5284	0.3429	0.42261	0.4261	0.5051	0.4454	0.502	0.4397	0.5057
Day 1	0.4087	0.5164	0.3699	0.4757	0.3169	0.5429	0.3028	0.5057	0.3164	0.5612	0.4429	0.6481	0.4128	0.6159	0.4309	0.6323	0.4085	0.5747	0.4078	0.5875	0.3303	0.4963
Day 3	0.4105	0.5089	0.3629	0.5259	0.2943	0.5268	0.2899	0.5308	0.332	0.5893	0.3805	0.5721	0.3691	0.5354	0.2733	0.474	0.4023	0.5677	0.3537	0.5345	0.3861	0.5221
Day 7	0.414	0.5463	0.3725	0.6032	0.4239	0.6824	0.4887	0.7595	0.4088	0.6608	0.3428	0.5565	0.4185	0.6039	0.3716	0.5634	0.4187	0.5995	0.3975	0.6329	0.4197	0.5822
Day 13	0.3349	0.3894	0.3689	0.4501	0.3798	0.599	0.3564	0.5896	0.3444	0.5901	0.383	0.5179	0.4031	0.5671	0.3478	0.5494	0.4077	0.5292	0.3821	0.525	0.4066	0.5609
Day 19	0.3399	0.3858	0.3935	0.4655	0.3566	0.5418	0.4367	0.6665	0.4158	0.6426	0.4433	0.6271	0.4367	0.6349	0.4051	0.6257	0.3725	0.4804	0.414	0.5468	0.3634	0.4778
Day 34	0.3467	0.4445	0.3972	0.4336	0.4833	0.8527	0.4214	0.7755	0.3959	0.7287	0.447	0.6911	0.429	0.6587	0.4115	0.6351	0.41	0.6068	0.3996	0.5964	0.3552	0.4858
Day 47	0.2397	0.3723	0.4026	0.5839	0.3868	0.8081	0.4412	0.8695	0.4359	0.8206	0.4821	0.7531	0.4548	0.7355	0.418	0.6922	0.4106	0.6136	0.4224	0.6344	0.409	0.6227
Day 95	0.3431	0.4721	0.3654	0.5042	0.422	0.8242	0.4271	0.8651	0.4061	0.8337	0.4513	0.8156	0.4581	0.773	0.451	0.7416	0.4215	0.5974	0.4137	0.6023	0.3537	0.5975
Difference (A2-A1)	Blank		Standard		Sa 1		Sa 2		Sa 3		Sb 1		Sb 2		Sb 3		Sc 1		Sc 2		Sc 3
Day 0	0.0476		0.0898		0.0669		0.0685		0.0588		0.0624		0.0646		0.07971		0.079		0.0566		0.066
Day 1	0.1077		0.1058		0.226		0.2029		0.2448		0.2052		0.2031		0.2014		0.1662		0.1797		0.166
Day 3	0.0984		0.163		0.2325		0.2409		0.2573		0.1916		0.1663		0.2007		0.1654		0.1808		0.136
Day 7	0.1323		0.2307		0.2585		0.2708		0.252		0.2137		0.1854		0.1918		0.1808		0.2354		0.1625
Day 13	0.0545		0.0812		0.2192		0.2332		0.2457		0.1349		0.164		0.2016		0.1215		0.1429		0.1543
Day 19	0.0459		0.072		0.1852		0.2298		0.2268		0.1838		0.1982		0.2206		0.1079		0.1328		0.1144
Day 34	0.0978		0.0364		0.3694		0.3541		0.3328		0.2441		0.2297		0.2236		0.1968		0.1968		0.1306
Day 47	0.1326		0.1813		0.4213		0.4283		0.3847		0.271		0.2807		0.2742		0.203		0.212		0.2137
Day 95	0.129		0.1388		0.4022		0.438		0.4276		0.3643		0.3149		0.2906		0.1759		0.1886		0.2438
	0.0939778		0.122111
ΔA(S-Blank)	Blank		Standard		Sa 1		Sa 2		Sa 3		Sb 1		Sb 2		Sb 3		Sc 1		Sc 2		Sc 3
Day 0			0.0422		0.0193		0.0209		0.0112		0.0148		0.017		0.03211		0.0314		0.009		0.0184
Day 1			-0.0019		0.1183		0.0952		0.1371		0.0975		0.0954		0.0937		0.0585		0.072		0.0583
Day 3			0.0646		0.1341		0.1425		0.1589		0.0932		0.0679		0.1023		0.067		0.0824		0.0376
Day 7			0.0984		0.1262		0.1385		0.1197		0.0814		0.0531		0.0595		0.0485		0.1031		0.0302
Day 13			0.0267		0.1647		0.1787		0.1912		0.0804		0.1095		0.1471		0.067		0.0884		0.0998
Day 19			0.0261		0.1393		0.1839		0.1809		0.1379		0.1523		0.1747		0.062		0.0869		0.0685
Day 34			-0.0614		0.2716		0.2563		0.235		0.1463		0.1319		0.1258		0.099		0.099		0.0328
Day 47			0.0487		0.2887		0.2957		0.2521		0.1384		0.1481		0.1416		0.0704		0.0794		0.0811
Day 95			0.0098		0.2732		0.309		0.2986		0.2353		0.1859		0.1616		0.0469		0.0596		0.1148
Average			0.0281333
Concentration					Sa 1		Sa 2		Sa 3		Sb 1		Sb 2		Sb 3		Sc 1		Sc 2		Sc 3
Day 0					0.0402083		0.0435417		0.0233333		0.0308333		0.0354167		0.0668958		0.0654167		0.01875		0.0383333
Day 1					0.246458		0.198333		0.285625		0.203125		0.19875		0.195208		0.121875		0.15		0.121458
Day 3					0.279375		0.296875		0.331042		0.194167		0.141458		0.213125		0.139583		0.171667		0.0783333
Day 7					0.262917		0.288542		0.249375		0.169583		0.110625		0.123958		0.101042		0.214792		0.0629167
Day 13					0.343125		0.372292		0.398333		0.1675		0.228125		0.306458		0.139583		0.184167		0.207917
Day 19					0.290208		0.383125		0.376875		0.287292		0.317292		0.363958		0.129167		0.181042		0.142708
Day 34					0.565833		0.533958		0.489583		0.304792		0.274792		0.262083		0.20625		0.20625		0.0683333
Day 47					0.601458		0.616042		0.525208		0.288333		0.308542		0.295		0.146667		0.165417		0.168958
Day 95					0.569167		0.64375		0.622083		0.490208		0.387292		0.336667		0.0977083		0.124167		0.239167
Final concentration (mg/g)	Sa 1		Sa 2		Sa 3		Sb 1		Sb 2		Sb 3		Sc 1		Sc 2		Sc 3
Day 0	0.0804167		0.0870833		0.0466667		0.0616667		0.0708333		0.133792		0.130833		0.0375		0.0766667
Day 1	0.492917		0.396667		0.57125		0.40625		0.3975		0.390417		0.24375		0.3		0.242917
Day 3	0.55875		0.59375		0.662083		0.388333		0.282917		0.42625		0.279167		0.343333		0.156667
Day 7	0.525833		0.577083		0.49875		0.339167		0.22125		0.247917		0.202083		0.429583		0.125833
Day 13	0.68625		0.744583		0.796667		0.335		0.45625		0.612917		0.279167		0.368333		0.415833
Day 19	0.580417		0.76625		0.75375		0.574583		0.634583		0.727917		0.258333		0.362083		0.285417
Day 34	1.13167		1.06792		0.979167		0.609583		0.549583		0.524167		0.4125		0.4125		0.136667
Day 47	1.20292		1.23208		1.05042		0.576667		0.617083		0.59		0.293333		0.330833		0.337917
Day 95	1.13833		1.2875		1.24417		0.980417		0.774583		0.673333		0.195417		0.248333		0.478333
Average concentration(mg/g)	A treatment		B treatment		C treatment				0.6% salt	1.5% salt	0.6% salt + starter			SD
Day 0	0.0713889		0.0887639		0.0816667			0	0.0713889	0.0887639	0.082			0.021668	0.0392636	0.0468671
Day 1	0.486944		0.398056		0.262222			1	0.486944	0.398056	0.262222			0.0874448	0.00793127	0.0327192
Day 3	0.604861		0.365833		0.259722			3	0.604861	0.365833	0.259722			0.0525551	0.0742684	0.0948403
Day 7	0.533889		0.269444		0.2525			7	0.533889	0.269444	0.2525			0.0397831	0.0618358	0.158027
Day 13	0.7425		0.468056		0.354444			13	0.7425	0.468056	0.354444			0.0552378	0.139334	0.0693839
Day 19	0.700139		0.645694		0.301944			19	0.700139	0.645694	0.301944			0.103871	0.0772682	0.0538135
Day 34	1.05958		0.561111		0.320556			34	1.05958	0.561111	0.320556			0.0765908	0.0438597	0.159252
Day 47	1.16181		0.594583		0.320694			47	1.16181	0.594583	0.320694			0.0975617	0.0205945	0.0239586
Day 95	1.22333		0.809444		0.307361			95	1.22333	0.809444	0.307361			0.0767346	0.156482	0.150412
			Significance analysis
			DAYs	0	1	3	7	13	19	34	47	95
			Ta	a	a	a	a	a	a	a	a	a
			Tb	a	a	b	b	b	a	b	b	b
			Tc	a	b	b	b	b	b	c	c	c

## Sheet: Sauerkraut mannitol
	Blank		Standard			A treatment						B treatment						C treatment
					Sa 1		Sa 2		Sa 3		Sb 1		Sb 2		Sb 3		Sc 1		Sc 2		Sc 3
	A1	A2	A1	A2	A1	A2	A1	A2	A1	A2	A1	A2	A1	A2	A1	A2	A1	A2	A1	A2	A1	A2
Day 0	0.342	0.288	0.4	0.534	0.335	0.353	0.342	0.375	0.291	0.368	0.36	0.373	0.307	0.314	0.329	0.338	0.273	0.303	0.336	0.294	0.265	0.269
Day 1	0.329	0.264	0.339	0.482	0.36	0.382	0.331	0.388	0.32	0.411	0.301	0.385	0.338	0.431	0.345	0.416	0.276	0.469	0.311	0.514	0.229	0.511
Day 3	0.323	0.285	0.316	0.396	0.316	1.09	0.306	1.269	0.355	1.602	0.353	1.344	0.327	1.227	0.348	1.385	0.33	1.36	0.395	1.414	0.389	1.256
Day 7	0.294	0.255	0.265	0.642	0.46	1.618	0.361	1.554	0.333	1.447	0.392	1.178	0.343	1.035	0.295	1.065	0.348	1.168	0.342	1.111	0.323	1.423
Day 13	0.2886	0.2618	0.2938	0.5309	0.2998	1.4811	0.3222	1.5621	0.257	1.4431	0.3329	1.3349	0.2421	0.9862	0.3097	1.0032	0.2611	0.9323	0.2157	0.8917	0.1786	0.9847
Day 19	0.3483	0.376	0.3016	0.658	0.2891	1.2528	0.3127	1.2722	0.2998	1.3559	0.2953	1.163	0.1661	0.9591	0.3031	1.3163	0.305	1.2934	0.2589	1.1499	0.2726	1.0761
Day 34	0.35	0.2736	0.2922	0.5068	0.2817	1.0396	0.3184	1.1256	0.3046	1.1051	0.3068	1.2336	0.2808	1.1728	0.227	0.9824	0.3057	1.2032	0.2356	1.1354	0.2416	0.7038
Day 47	0.3151	0.2564	0.2862	0.5214	0.3338	1.2137	0.2758	1.1537	0.2999	1.1559	0.3196	1.0672	0.3365	1.02	0.2462	0.9872	0.4562	1.1517	0.322	1.2788	0.3835	1.0643
Day 95	0.382	0.281	0.266	0.4658	0.3467	1.2748	0.3234	1.2182	0.3857	1.266	0.3277	1.4025	0.2394	1.1852	0.2659	0.8354	0.3621	1.2236	0.3218	1.1715	0.2646	1.0774
Difference (A2-A1)	Blank		Standard		Sa 1		Sa 2		Sa 3		Sb 1		Sb 2		Sb 3		Sc 1		Sc 2		Sc 3
Day 0	-0.054		0.134		0.018		0.033		0.077		0.013		0.007		0.009		0.03		-0.042		0.004
Day 1	-0.065		0.143		0.022		0.057		0.091		0.084		0.093		0.071		0.193		0.203		0.282
Day 3	-0.038		0.08		0.774		0.963		1.247		0.991		0.9		1.037		1.03		1.019		0.867
Day 7	-0.039		0.377		1.158		1.193		1.114		0.786		0.692		0.77		0.82		0.769		1.1
Day 13	-0.0268		0.2371		1.1813		1.2399		1.1861		1.002		0.7441		0.6935		0.6712		0.676		0.8061
Day 19	0.0277		0.3564		0.9637		0.9595		1.0561		0.8677		0.793		1.0132		0.9884		0.891		0.8035
Day 34	-0.0764		0.2146		0.7579		0.8072		0.8005		0.9268		0.892		0.7554		0.8975		0.8998		0.4622
Day 47	-0.0587		0.2352		0.8799		0.8779		0.856		0.7476		0.6835		0.741		0.6955		0.9568		0.6808
Day 95	-0.101		0.1998		0.9281		0.8948		0.8803		1.0748		0.9458		0.5695		0.8615		0.8497		0.8128
ΔA(S-Blank)	Blank		Standard		Sa 1		Sa 2		Sa 3		Sb 1		Sb 2		Sb 3		Sc 1		Sc 2		Sc 3
Day 0			0.188		0.072		0.087		0.131		0.067		0.061		0.063		0.084		0.012		0.058
Day 1			0.208		0.087		0.122		0.156		0.149		0.158		0.136		0.258		0.268		0.347
Day 3			0.118		0.812		1.001		1.285		1.029		0.938		1.075		1.068		1.057		0.905
Day 7			0.416		1.197		1.232		1.153		0.825		0.731		0.809		0.859		0.808		1.139
Day 13			0.2639		1.2081		1.2667		1.2129		1.0288		0.7709		0.7203		0.698		0.7028		0.8329
Day 19			0.3287		0.936		0.9318		1.0284		0.84		0.7653		0.9855		0.9607		0.8633		0.7758
Day 34			0.291		0.8343		0.8836		0.8769		1.0032		0.9684		0.8318		0.9739		0.9762		0.5386
Day 47			0.2939		0.9386		0.9366		0.9147		0.8063		0.7422		0.7997		0.7542		1.0155		0.7395
Day 95			0.3008		1.0291		0.9958		0.9813		1.1758		1.0468		0.6705		0.9625		0.9507		0.9138
Average			0.267589
Concentration (g/L)					Sa 1		Sa 2		Sa 3		Sb 1		Sb 2		Sb 3		Sc 1		Sc 2		Sc 3
Day 0					0.080597		0.0973881		0.146642		0.075		0.0682836		0.0705224		0.0940299		0.0134328		0.0649254
Day 0					0.0973881		0.136567		0.174627		0.166791		0.176866		0.152239		0.288806		0.3		0.388433
Day 1					0.908955		1.12052		1.43843		1.15187		1.05		1.20336		1.19552		1.18321		1.01306
Day 3					1.33993		1.3791		1.29067		0.923507		0.818284		0.905597		0.961567		0.904478		1.275
Day 7					1.35235		1.41795		1.35772		1.15164		0.862948		0.806306		0.781343		0.786716		0.932351
Day 13					1.04776		1.04306		1.15119		0.940299		0.856679		1.10317		1.07541		0.966381		0.868433
Day 19					0.933918		0.989104		0.981604		1.12299		1.08403		0.931119		1.09019		1.09276		0.60291
Day 34					1.05067		1.04843		1.02392		0.902575		0.830821		0.895187		0.844254		1.13675		0.827799
Day 47					1.15198		1.1147		1.09847		1.31619		1.17179		0.75056		1.07743		1.06422		1.02291
Day 95
Final concentration (mg/g)	Sa 1		Sa 2		Sa 3		Sb 1		Sb 2		Sb 3		Sc 1		Sc 2		Sc 3
Day 0	0.161194		0.194776		0.293284		0.15		0.136567		0.141045		0.18806		0.0268657		0.129851
Day 1	0.194776		0.273134		0.349254		0.333582		0.353731		0.304478		0.577612		0.6		0.776866
Day 3	1.81791		2.24104		2.87687		2.30373		2.1		2.40672		2.39104		2.36642		2.02612
Day 7	2.67985		2.75821		2.58134		1.84701		1.63657		1.81119		1.92313		1.80896		2.55
Day 13	2.7047		2.8359		2.71545		2.30328		1.7259		1.61261		1.56269		1.57343		1.8647
Day 19	2.09552		2.08612		2.30239		1.8806		1.71336		2.20634		2.15082		1.93276		1.73687
Day 34	1.86784		1.97821		1.96321		2.24597		2.16806		1.86224		2.18037		2.18552		1.20582
Day 47	2.10134		2.09687		2.04784		1.80515		1.66164		1.79037		1.68851		2.27351		1.6556
Day 95	2.30396		2.2294		2.19694		2.63239		2.34358		1.50112		2.15485		2.12843		2.04582
Average concentration (mg/g)	A treatment		B treatment		C treatment			SD						Average
Day 0	0.216418		0.142537		0.114925			0.0686527	0.00683967	0.0816269				0.6% salt	1.5% salt	0.6% salt + starter
Day 1	0.272388		0.330597		0.651493			0.0772415	0.0247622	0.109152			0	0.216418	0.142537	0.114925
Day 3	2.31194		2.27015		2.26119			0.533025	0.156092	0.203953			1	0.272388	0.330597	0.651493
Day 7	2.67313		1.76493		2.09403			0.0886239	0.112595	0.398987			3	2.31194	2.27015	2.26119
Day 13	2.75201		1.8806		1.66694			0.0728412	0.370414	0.17135			7	2.67313	1.76493	2.09403
Day 19	2.16134		1.93343		1.94015			0.122239	0.250704	0.207076			13	2.75201	1.8806	1.66694
Day 34	1.93642		2.09209		1.85724			0.0598655	0.202833	0.56415			19	2.16134	1.93343	1.94015
Day 47	2.08201		1.75239		1.87254			0.0296845	0.0789351	0.34764			34	1.93642	2.09209	1.85724
Day 95	2.24343		2.15903		2.1097			0.0548696	0.587781	0.0568773			47	2.08201	1.75239	1.87254
													95	2.24343	2.15903	2.1097
	Significance analysis
	DAYs	0	1	3	7	13	19	34	47	95
	Ta	a	a	a	a	a	a	a	a	a
	Tb	a	a	a	b	b	a	a	a	a
	Tc	a	b	a	b	b	a	a	a	a

## Sheet: Sauerkraut sugars
	Abs	Day0			Day1			Day3			Day7			Day13			Day 19			Day34			Day47			Day95
S	Blank	0.1286	0.1324	0.1285	0.131	0.1346	0.1285	0.1303	0.1276	0.1249	0.1306	0.131	0.1227	0.1321	0.1314	0.1359	0.1303	0.1276	0.1253	0.1284	0.1342	0.1249	0.1294	0.1292	0.1299	0.1298	0.131	0.1313
	Sa	0.1384	0.1362	0.1395	0.1132	0.1102	0.1101	0.1118	0.1084	0.1085	0.1162	0.1057	0.1087	0.108	0.1076	0.115	0.1162	0.1157	0.1087	0.1218	0.1203	0.1177	0.127	0.1331	0.1372	0.1253	0.1223	0.1359
	Sb	0.1348	0.1392	0.1297	0.1133	0.1098	0.1068	0.1142	0.1069	0.1052	0.106	0.1092	0.1067	0.1092	0.1123	0.1166	0.106	0.1092	0.1067	0.1516	0.1127	0.1287	0.1575	0.1319	0.1287	0.1444	0.1286	0.127
	Sc	0.1319	0.1311	0.1303	0.1126	0.1078	0.1084	0.1127	0.1057	0.1042	0.1078	0.1097	0.1061	0.1094	0.1035	0.1133	0.1078	0.1097	0.1061	0.1232	0.1276	0.116	0.1293	0.13	0.1273	0.1348	0.1344	0.1275
G & F	Blank	0.1287	0.1307	0.1254	0.129	0.1262	0.1365	0.132	0.1273	0.1268	0.1333	0.1265	0.1295	0.1288	0.1313	0.1296	0.1303	0.1276	0.1254	0.1286	0.1263	0.1259	0.1286	0.1257	0.1262	0.1307	0.1308	0.1469
	Sa	0.134	0.1305	0.1276	0.1205	0.1209	0.1166	0.1241	0.1215	0.1246	0.1218	0.1229	0.1218	0.1112	0.1224	0.121	0.1401	0.1297	0.1279	0.1428	0.1284	0.1268	0.1397	0.1318	0.1321	0.1352	0.1305	0.1405
	Sb	0.1362	0.1356	0.131	0.1261	0.129	0.1143	0.1225	0.1247	0.1183	0.1305	0.1227	0.1239	0.1145	0.1242	0.1238	0.1542	0.14	0.1377	0.1646	0.1246	0.1452	0.1642	0.1429	0.1381	0.1589	0.1375	0.1405
	Sc	0.1375	0.1439	0.1364	0.1237	0.1245	0.1145	0.129	0.1321	0.1183	0.1248	0.1151	0.1165	0.1188	0.1278	0.135	0.1464	0.1381	0.1334	0.1398	0.1389	0.1318	0.1427	0.1428	0.1417	0.1482	0.1382	0.1454
		Day0			Day1			Day3			Day7			Day13			Day 19			Day34			Day47			Day95
S	Blank	0.1391	0.1344	0.137	0.1317	0.1373	0.1298	0.1391	0.1276	0.1296	0.1327	0.1322	0.1289	0.1266	0.1398	0.1436	0.1322	0.1327	0.1349	0.1329	0.1363	0.127	0.1359	0.133	0.1348	0.1331	0.1348	0.1346
	Sa	0.2246	0.2182	0.2199	0.4562	0.4946	0.486	0.3862	0.4246	0.416	0.2303	0.1965	0.1875	0.1858	0.1807	0.2171	0.4003	0.2865	0.3375	0.4119	0.2487	0.2491	0.2487	0.2308	0.2185	0.2175	0.1971	0.1905
	Sb	0.2406	0.234	0.2351	0.4929	0.4593	0.4724	0.4229	0.3893	0.4024	0.18	0.1977	0.1925	0.1906	0.1963	0.1868	0.32	0.3877	0.3205	0.3541	0.2319	0.2545	0.2545	0.2598	0.214	0.1997	0.2145	0.1933
	Sc	0.2331	0.2242	0.2215	0.4841	0.4974	0.482	0.4141	0.4274	0.412	0.2035	0.1836	0.1868	0.1871	0.1839	0.1875	0.2535	0.2426	0.2868	0.2614	0.2424	0.2353	0.2181	0.2216	0.2736	0.2379	0.2318	0.2184
G & F	Blank	0.1328	0.1361	0.1305	0.132	0.1311	0.1339	0.1363	0.131	0.1265	0.1309	0.1213	0.1316	0.1367	0.1343	0.1299	0.1299	0.1287	0.1319	0.1317	0.1296	0.137	0.129	0.1294	0.1335	0.1317	0.1276	0.162
	Sa	0.1877	0.188	0.175	0.347	0.3328	0.3664	0.3612	0.2983	0.2693	0.1673	0.1511	0.1493	0.1492	0.1505	0.1651	0.3871	0.2576	0.3188	0.4108	0.2346	0.2439	0.2377	0.211	0.1979	0.2089	0.1829	0.1923
	Sb	0.1996	0.1967	0.203	0.3425	0.3281	0.3058	0.3199	0.3094	0.221	0.1506	0.1458	0.1514	0.1572	0.1621	0.1518	0.3356	0.3771	0.2991	0.3395	0.2226	0.2592	0.238	0.2542	0.2074	0.197	0.2013	0.2025
	Sc	0.2018	0.2077	0.1946	0.3097	0.3162	0.3139	0.2667	0.2825	0.2655	0.1492	0.1354	0.1366	0.1552	0.1659	0.1645	0.2513	0.221	0.264	0.2457	0.231	0.2327	0.2013	0.2122	0.2667	0.2327	0.2113	0.2314
		Day0			Day1			Day3			Day7			Day13			Day 19			Day34			Day47			Day95
S	Blank	0.1401	0.1388	0.1351	0.1421	0.1387	0.131	0.1343	0.1325	0.1291	0.1354	0.1331	0.1321	0.1313	0.1375	0.1429	0.1342	0.1318	0.1336	0.1339	0.136	0.1267	0.1356	0.1347	0.1345	0.1337	0.1375	0.1363
	Sa	0.3391	0.2769	0.2106	0.3478	0.3207	0.3154	0.162	0.1881	0.203	0.2064	0.1565	0.1516	0.2133	0.1612	0.1668	0.2064	0.1565	0.1516	0.4858	0.2467	0.294	0.4528	0.2044	0.2231	0.4839	0.15	0.155
	Sb	0.2879	0.2955	0.226	0.3522	0.3197	0.3166	0.2172	0.1737	0.1857	0.1328	0.1649	0.1569	0.17	0.1765	0.1613	0.1328	0.1649	0.1569	0.3157	0.2508	0.2665	0.2591	0.3449	0.1709	0.17	0.2875	0.1533
	Sc	0.4128	0.307	0.2626	0.2935	0.3182	0.2975	0.1647	0.1562	0.1615	0.1731	0.1338	0.1437	0.1796	0.1597	0.1533	0.1731	0.1338	0.1437	0.2757	0.2604	0.2612	0.2506	0.2274	0.2654	0.2548	0.2059	0.2419
G & F	Blank	0.1409	0.1458	0.1405	0.1405	0.1376	0.1452	0.1418	0.1406	0.1343	0.1433	0.1326	0.1411	0.135	0.1376	0.1413	0.1368	0.1377	0.1388	0.1366	0.1378	0.14	0.1354	0.1353	0.1374	0.139	0.1354	0.1728
	Sa	0.2684	0.2706	0.261	0.7571	0.7219	0.7674	0.582	0.5349	0.4941	0.2631	0.2559	0.2511	0.2717	0.2615	0.2649	0.7953	0.5953	0.679	0.5307	0.5288	0.5125	0.3572	0.3226	0.3368	0.3118	0.2498	0.2877
	Sb	0.2883	0.2776	0.2911	0.7464	0.7331	0.7337	0.5619	0.5343	0.483	0.2472	0.2517	0.2604	0.2722	0.2874	0.2655	0.7684	0.7958	0.6902	0.5541	0.4971	0.5015	0.3938	0.4044	0.3662	0.3553	0.3288	0.2989
	Sc	0.2888	0.2959	0.2752	0.723	0.7268	0.7244	0.4968	0.5246	0.512	0.2545	0.2415	0.2486	0.2481	0.2356	0.2515	0.6526	0.5359	0.5881	0.4773	0.4664	0.4111	0.355	0.3418	0.3473	0.3308	0.3102	0.3293
Absorbance difference (A2-A1)
		Day0			Day1			Day3			Day7			Day13			Day 19			Day34			Day47			Day95
S	Blank	0.0105	0.002	0.0085	0.0007	0.0027	0.0013	0.0088	0	0.0047	0.0021	0.0012	0.0062	-0.0055	0.0084	0.0077	0.0019	0.0051	0.0096	0.0045	0.0021	0.0021	0.0065	0.0038	0.0049	0.0033	0.0038	0.0033
	Sa	0.0862	0.082	0.0804	0.343	0.3844	0.3759	0.2744	0.3162	0.3075	0.1141	0.0908	0.0788	0.0778	0.0731	0.1021	0.2841	0.1708	0.2288	0.2901	0.1284	0.1314	0.1217	0.0977	0.0813	0.0922	0.0748	0.0546
	Sb	0.1058	0.0948	0.1054	0.3796	0.3495	0.3656	0.3087	0.2824	0.2972	0.074	0.0885	0.0858	0.0814	0.084	0.0702	0.214	0.2785	0.2138	0.2025	0.1192	0.1258	0.097	0.1279	0.0853	0.0553	0.0859	0.0663
	Sc	0.1012	0.0931	0.0912	0.3715	0.3896	0.3736	0.3014	0.3217	0.3078	0.0957	0.0739	0.0807	0.0777	0.0804	0.0742	0.1457	0.1329	0.1807	0.1382	0.1148	0.1193	0.0888	0.0916	0.1463	0.1031	0.0974	0.0909
G & F	Blank	0.0041	0.0054	0.0051	0.003	0.0049	-0.0026	0.0043	0.0037	-0.0003	-0.0024	-0.0052	0.0021	0.0079	0.003	0.0003	-0.0004	0.0011	0.0065	0.0031	0.0033	0.0111	0.0004	0.0037	0.0073	0.001	-0.0032	0.0151
	Sa	0.0537	0.0575	0.0474	0.2265	0.2119	0.2498	0.2371	0.1768	0.1447	0.0455	0.0282	0.0275	0.038	0.0281	0.0441	0.247	0.1279	0.1909	0.268	0.1062	0.1171	0.098	0.0792	0.0658	0.0737	0.0524	0.0518
	Sb	0.0634	0.0611	0.072	0.2164	0.1991	0.1915	0.1974	0.1847	0.1027	0.0201	0.0231	0.0275	0.0427	0.0379	0.028	0.1814	0.2371	0.1614	0.1749	0.098	0.114	0.0738	0.1113	0.0693	0.0381	0.0638	0.062
	Sc	0.0643	0.0638	0.0582	0.186	0.1917	0.1994	0.1377	0.1504	0.1472	0.0244	0.0203	0.0201	0.0364	0.0381	0.0295	0.1049	0.0829	0.1306	0.1059	0.0921	0.1009	0.0586	0.0694	0.125	0.0845	0.0731	0.086
Absorbance difference (A3-A2)
		Day0			Day1			Day3			Day7			Day13			Day 19			Day34			Day47			Day95
G & F	Blank	0.0081	0.0097	0.01	0.0085	0.0065	0.0113	0.0055	0.0096	0.0078	0.0124	0.0113	0.0095	-0.0017	0.0033	0.0114	0.0069	0.009	0.0069	0.0049	0.0082	0.003	0.0064	0.0059	0.0039	0.0073	0.0078	0.0108
	Sa	0.0807	0.0826	0.086	0.4101	0.3891	0.401	0.2208	0.2366	0.2248	0.0958	0.1048	0.1018	0.1225	0.111	0.0998	0.4082	0.3377	0.3602	0.1199	0.2942	0.2686	0.1195	0.1116	0.1389	0.1029	0.0669	0.0954
	Sb	0.0887	0.0809	0.0881	0.4039	0.405	0.4279	0.242	0.2249	0.262	0.0966	0.1059	0.109	0.115	0.1253	0.1137	0.4328	0.4187	0.3911	0.2146	0.2745	0.2423	0.1558	0.1502	0.1588	0.1583	0.1275	0.0964
	Sc	0.087	0.0882	0.0806	0.4133	0.4106	0.4105	0.2301	0.2421	0.2465	0.1053	0.1061	0.112	0.0929	0.0697	0.087	0.4013	0.3149	0.3241	0.2316	0.2354	0.1784	0.1537	0.1296	0.0806	0.0981	0.0989	0.0979
Glucose		Day0			Day1			Day3			Day7			Day13			Day 19			Day34			Day47			Day95
ΔAD-glucose
	Sa	0.0496	0.0521	0.0423	0.2235	0.207	0.2524	0.2328	0.1731	0.145	0.0479	0.0334	0.0254	0.0301	0.0251	0.0438	0.2474	0.1268	0.1844	0.2649	0.1029	0.106	0.0976	0.0755	0.0585	0.0727	0.0556	0.0367
	Sb	0.0593	0.0557	0.0669	0.2134	0.1942	0.1941	0.1931	0.181	0.103	0.0225	0.0283	0.0254	0.0348	0.0349	0.0277	0.1818	0.236	0.1549	0.1718	0.0947	0.1029	0.0734	0.1076	0.062	0.0371	0.067	0.0469		0
	Sc	0.0602	0.0584	0.0531	0.183	0.1868	0.202	0.1334	0.1467	0.1475	0.0268	0.0255	0.018	0.0285	0.0351	0.0292	0.1053	0.0818	0.1241	0.1028	0.0888	0.0898	0.0582	0.0657	0.1177	0.0835	0.0763	0.0709		1
																														3
Concentration (g/L)																														7
	Sa	9.31535	9.95164	7.45737	5.3576	4.93764	6.09315	5.5943	4.07483	3.35963	0.888267	0.519216	0.315602	0.435225	0.307966	0.783914	0.596589	0.289641	0.436243	0.64113	0.228811	0.236701	0.215322	0.159074	0.115806	0.151947	0.108425	0.0603207		13
	Sb	11.7842	10.8679	13.7185	5.10053	4.61186	4.60932	4.58386	4.2759	2.29066	0.241792	0.389412	0.315602	0.554849	0.557394	0.374141	0.429626	0.567574	0.361161	0.404174	0.207941	0.228811	0.153729	0.240774	0.124714	0.0613388	0.13744	0.0862815		19
	Sc	12.0132	11.5551	10.2062	4.3268	4.42352	4.81038	3.06439	3.4029	3.42326	0.351234	0.318147	0.127259	0.394502	0.562484	0.412319	0.23492	0.175108	0.282769	0.228557	0.192924	0.19547	0.115042	0.134131	0.26648	0.179435	0.16111	0.147366		34
																														47
Final concentration in sauerkraut (mg/g)																														95
	Sa	18.6307	19.9033	14.9147	10.7152	9.87529	12.1863	11.1886	8.14966	6.71927	1.77653	1.03843	0.631204	0.87045	0.615933	1.56783	1.19318	0.579282	0.872487	1.28226	0.457623	0.473403	0.430644	0.318147	0.231611	0.303894	0.216849	0.120641
	Sb	23.5683	21.7358	27.437	10.2011	9.22372	9.21863	9.16773	8.55179	4.58132	0.483584	0.778824	0.631204	1.1097	1.11479	0.748282	0.859252	1.13515	0.722321	0.808348	0.415882	0.457623	0.307457	0.481547	0.249427	0.122678	0.274879	0.172563
	Sc	24.0265	23.1102	20.4123	8.6536	8.84703	9.62077	6.12879	6.8058	6.84653	0.702469	0.636294	0.254518	0.789005	1.12497	0.824637	0.46984	0.350216	0.565538	0.457114	0.385849	0.390939	0.230084	0.268262	0.53296	0.35887	0.322219	0.294731
Average Concentration (mg/g)
		Day 0	Day1	Day3	Day7	Storage1	Storage2	Storage3	Storage4	Storage5		Standard deviation
	Sa	17.8162	10.9256	8.68584	1.14872	1.01807	0.881649	0.737762	0.326801	0.213795		2.59208	1.16979	2.2824	0.580576	0.492819	0.307051	0.471615	0.0997982	0.0916645
	Sb	24.2471	9.54781	7.43361	0.631204	0.990922	0.905574	0.560618	0.346144	0.19004		2.91057	0.565747	2.48928	0.14762	0.210148	0.210276	0.215554	0.120799	0.0775913
	Sc	22.5163	9.04047	6.5937	0.531094	0.91287	0.461865	0.411301	0.343769	0.325274		1.87884	0.511777	0.403146	0.241796	0.184544	0.107882	0.0397569	0.164953	0.0321781
Sucrose		Day0			Day1			Day3			Day7			Day13			Day 19			Day34			Day47			Day95
ΔAtotal D-glucose
	Sa	0.0757	0.08	0.0719	0.3423	0.3817	0.3746	0.2656	0.3162	0.3028	0.112	0.0896	0.0726	0.0833	0.0647	0.0944	0.2822	0.1657	0.2192	0.2856	0.1263	0.1293	0.1152	0.0939	0.0764	0.0889	0.071	0.0513
	Sb	0.0953	0.0928	0.0969	0.3789	0.3468	0.3643	0.2999	0.2824	0.2925	0.0719	0.0873	0.0796	0.0869	0.0756	0.0625	0.2121	0.2734	0.2042	0.198	0.1171	0.1237	0.0905	0.1241	0.0804	0.052	0.0821	0.063
	Sc	0.0907	0.0911	0.0827	0.3708	0.3869	0.3723	0.2926	0.3217	0.3031	0.0936	0.0727	0.0745	0.0832	0.072	0.0665	0.1438	0.1278	0.1711	0.1337	0.1127	0.1172	0.0823	0.0878	0.1414	0.0998	0.0936	0.0876
ΔAsucrose
	Sa	0.0261	0.0279	0.0296	0.1188	0.1747	0.1222	0.0328	0.1431	0.1578	0.0641	0.0562	0.0472	0.0532	0.0396	0.0506	0.0348	0.0389	0.0348	0.0207	0.0234	0.0233	0.0176	0.0184	0.0179	0.0162	0.0154	0.0146
	Sb	0.036	0.0371	0.03	0.1655	0.1526	0.1702	0.1068	0.1014	0.1895	0.0494	0.059	0.0542	0.0521	0.0407	0.0348	0.0303	0.0374	0.0493	0.0262	0.0224	0.0208	0.0171	0.0165	0.0184	0.0149	0.0151	0.0161
	Sc	0.0305	0.0327	0.0296	0.1878	0.2001	0.1703	0.1592	0.175	0.1556	0.0668	0.0472	0.0565	0.0547	0.0369	0.0373	0.0385	0.046	0.047	0.0309	0.0239	0.0274	0.0241	0.0221	0.0237	0.0163	0.0173	0.0167
Concentration (g/L)
	Sa	3.33418	3.79231	4.22499	2.6928	4.11555	2.77933	0.503945	3.31128	3.68542	1.30059	1.09952	0.87045	1.02316	0.677017	0.956987	0.554849	0.659201	0.554849	0.195979	0.264698	0.262153	0.117078	0.13744	0.124714	0.0814457	0.0610842	0.0407228
	Sb	5.85391	6.13388	4.3268	3.88139	3.55307	4.00102	2.38738	2.24994	4.49224	0.926444	1.17078	1.04861	0.995164	0.705014	0.554849	0.440316	0.621023	0.923899	0.335963	0.239247	0.198524	0.104352	0.0890812	0.13744	0.0483584	0.0534487	0.0789005
	Sc	4.45406	5.014	4.22499	4.44897	4.76203	4.00356	3.72105	4.12319	3.62942	1.36931	0.87045	1.10715	1.06134	0.608297	0.618478	0.64902	0.839908	0.86536	0.455587	0.277424	0.366505	0.282515	0.231611	0.272334	0.0839908	0.109443	0.0941715
Final concentration in sauerkraut (mg/g)
	Sa	6.66836	7.58463	8.44999	5.38559	8.2311	5.55867	1.00789	6.62255	7.37083	2.60117	2.19903	1.7409	2.04632	1.35403	1.91397	1.1097	1.3184	1.1097	0.391957	0.529397	0.524306	0.234156	0.274879	0.249427	0.162891	0.122168	0.0814457
	Sb	11.7078	12.2678	8.6536	7.76279	7.10613	8.00204	4.77475	4.49987	8.98447	1.85289	2.34156	2.09723	1.99033	1.41003	1.1097	0.880631	1.24205	1.8478	0.671927	0.478493	0.397048	0.208705	0.178162	0.274879	0.0967167	0.106897	0.157801
	Sc	8.90812	10.028	8.44999	8.89794	9.52405	8.00713	7.4421	8.24637	7.25884	2.73861	1.7409	2.2143	2.12268	1.21659	1.23696	1.29804	1.67982	1.73072	0.911173	0.554849	0.733011	0.565029	0.463222	0.544668	0.167982	0.218885	0.188343
Average Concentration (mg/g)
		Day 0	Day1	Day3	Day7	Storage1	Storage2	Storage3	Storage4	Storage5		Standard deviation
	Sa	7.56766	6.39179	5.00042	2.18037	1.77144	1.17927	0.481887	0.252821	0.122168		0.890933	1.59524	3.47782	0.430439	0.367494	0.120496	0.0779229	0.0205724	0.0407228
	Sb	10.8764	7.62365	6.08637	2.09723	1.50335	1.32349	0.515823	0.220582	0.120472		1.94524	0.463874	2.5136	0.244337	0.447671	0.4887	0.14119	0.0494402	0.0327264
	Sc	9.1287	8.80971	7.6491	2.23127	1.52541	1.56953	0.733011	0.524306	0.191737		0.811801	0.762302	0.525302	0.499071	0.51735	0.236487	0.178162	0.0538712	0.0256209
Fructose		Day0			Day1			Day3			Day7			Day13			Day 19			Day34			Day47			Day95
ΔAfructose
	Sa	0.0726	0.0729	0.076	0.4016	0.3826	0.3897	0.2153	0.227	0.217	0.0834	0.0935	0.0923	0.1242	0.1077	0.0884	0.4013	0.3287	0.3533	0.115	0.286	0.2656	0.1131	0.1057	0.135	0.0956	0.0591	0.0846
	Sb	0.0806	0.0712	0.0781	0.3954	0.3985	0.4166	0.2365	0.2153	0.2542	0.0842	0.0946	0.0995	0.1167	0.122	0.1023	0.4259	0.4097	0.3842	0.2097	0.2663	0.2393	0.1494	0.1443	0.1549	0.151	0.1197	0.0856
	Sc	0.0789	0.0785	0.0706	0.4048	0.4041	0.3992	0.2246	0.2325	0.2387	0.0929	0.0948	0.1025	0.0946	0.0664	0.0756	0.3944	0.3059	0.3172	0.2267	0.2272	0.1754	0.1473	0.1237	0.0767	0.0908	0.0911	0.0871
Concentration (g/L)
	Sa	7.58191	7.6254	8.0748	5.52769	5.25225	5.35518	2.82691	2.99652	2.85155	0.914758	1.06118	1.04378	1.50623	1.26703	0.987243	0.552334	0.447086	0.482749	0.137286	0.385184	0.35561	0.134532	0.123804	0.16628	0.109162	0.0562482	0.0932154
	Sb	8.74166	7.37895	8.37924	5.43781	5.48275	5.74514	3.13424	2.82691	3.39084	0.926355	1.07712	1.14816	1.39751	1.47434	1.18875	0.587997	0.564511	0.527544	0.274572	0.356625	0.317483	0.187156	0.179762	0.195129	0.189475	0.1441	0.0946651
	Sc	8.49522	8.43723	7.29197	5.57408	5.56393	5.4929	2.96173	3.07625	3.16614	1.05248	1.08002	1.19165	1.07712	0.66831	0.801682	0.542331	0.414033	0.430415	0.299217	0.299942	0.224848	0.184111	0.149899	0.0817628	0.102204	0.102638	0.0968397
Final concentration in sauerkraut (mg/g)
	Sa	15.1638	15.2508	16.1496	11.0554	10.5045	10.7104	5.65381	5.99304	5.7031	1.82952	2.12235	2.08756	3.01247	2.53407	1.97449	1.10467	0.894172	0.965497	0.274572	0.770368	0.711221	0.269063	0.247608	0.33256	0.218324	0.112496	0.186431
	Sb	17.4833	14.7579	16.7585	10.8756	10.9655	11.4903	6.26848	5.65381	6.78168	1.85271	2.15425	2.29632	2.79501	2.94868	2.3775	1.17599	1.12902	1.05509	0.549145	0.71325	0.634967	0.374311	0.359524	0.390258	0.37895	0.288199	0.18933
	Sc	16.9904	16.8745	14.5839	11.1482	11.1279	10.9858	5.92346	6.15251	6.33227	2.10496	2.16005	2.3833	2.15425	1.33662	1.60336	1.08466	0.828066	0.860829	0.598434	0.599884	0.449696	0.368223	0.299797	0.163526	0.204407	0.205277	0.193679
Average Concentration (mg/g)
		Day 0	Day1	Day3	Day7	Day13	Day19	Day34	Day47	Day95		Standard deviation
	Sa	15.5214	10.7567	5.78332	2.01314	2.50701	0.988112	0.585387	0.283077	0.172417		0.545774	0.278357	0.18329	0.159975	0.51952	0.107055	0.270793	0.0441758	0.0542878
	Sb	16.3332	11.1105	6.23466	2.10109	2.70706	1.12003	0.632454	0.374698	0.285493		1.4116	0.33199	0.564692	0.22653	0.295572	0.0609514	0.0820816	0.0153704	0.094839
	Sc	16.1496	11.0873	6.13608	2.2161	1.69808	0.924519	0.549338	0.277182	0.201121		1.35715	0.0884671	0.204902	0.147394	0.416962	0.139652	0.0862959	0.104206	0.00645942
	Glucose									Fructose									Sucrose
		0.6% salt	1.5% salt	0.6% salt + starter		SD					0.6% salt	1.5% salt	0.6% salt + starter		SD					0.6% salt	1.5% salt	0.6% salt + starter		SD
	0	17.8162	24.2471	22.5163		2.59208	2.91057	1.87884		0	15.5214	16.3332	16.1496		0.890933	1.94524	0.811801		0	7.56766	10.8764	9.1287		0.545774	1.4116	1.35715
	1	10.9256	9.54781	9.04047		1.16979	0.565747	0.511777		1	10.7567	11.1105	11.0873		1.59524	0.463874	0.762302		1	6.39179	7.62365	8.80971		0.278357	0.33199	0.0884671
	3	8.68584	7.43361	6.5937		2.2824	2.48928	0.403146		3	5.78332	6.23466	6.13608		3.47782	2.5136	0.525302		3	5.00042	6.08637	7.6491		0.18329	0.564692	0.204902
	7	1.14872	0.631204	0.531094		0.580576	0.14762	0.241796		7	2.01314	2.10109	2.2161		0.430439	0.244337	0.499071		7	2.18037	2.09723	2.23127		0.159975	0.22653	0.147394
	13	1.01807	0.990922	0.91287		0.492819	0.210148	0.184544		13	2.50701	2.70706	1.69808		0.367494	0.447671	0.51735		13	1.77144	1.50335	1.52541		0.51952	0.295572	0.416962
	19	0.881649	0.905574	0.461865		0.307051	0.210276	0.107882		19	0.7222	0.8132	0.678333		0.120496	0.4887	0.236487		19	1.17927	1.32349	1.56953		0.107055	0.0609514	0.139652
	34	0.737762	0.560618	0.411301		0.471615	0.215554	0.0397569		34	0.585387	0.632454	0.549338		0.0779229	0.14119	0.178162		34	0.481887	0.515823	0.733011		0.270793	0.0820816	0.0862959
	47	0.326801	0.346144	0.343769		0.0997982	0.120799	0.164953		47	0.283077	0.374698	0.277182		0.0205724	0.0494402	0.0538712		47	0.252821	0.220582	0.524306		0.0441758	0.0153704	0.104206
	95	0.213795	0.19004	0.325274		0.0916645	0.0775913	0.0321781		95	0.172417	0.285493	0.201121		0.0407228	0.0327264	0.0256209		95	0.122168	0.120472	0.191737		0.0542878	0.094839	0.00645942

## Sheet: Sauerkraut LAB post SI digestn
Figure 3	Sauerkraut LAB
	Before SI digestion	After SI digestion	SD	SD
Unferm 1.5%	3.605	4.218	0.027	0.414
Spon 0.6%	7.986	5.648	0.109	0.274
Spon 1.5%	7.792	5.651	0.06	0.177
Inoc 0.6%	8.117	5.897	0.054	0.031

[truncated: 20 more sheets: Sauerkraut phylum, Sauerkraut family, Sauerkraut genus, Sauerkraut LAB+Yeast in vitro, Tibicos LAB- storage, Tibicos Yeast- storage, Tibicos pH, Tibicos BRIX, Tibicos sucrose, Tibicos glucose & fructose, Tibicos lactic acid, Tibicos acetic acid, Tibicos ethanol, Tibicos glycerol, Tibicos mannitol, Tibicos LAB Yeast post SI phase, Tibicos LAB+Yeast in vitro, Tibicos phylum, Tibicos family, Tibicos genus]
